# Supplementary material for: Losing seasonal patterns in a hibernating omnivore? Diet quality proxies and faecal cortisol metabolites in brown bears in areas with and without artificial feeding
Source: PLoS One. 2020 Nov 12;15(11):e0242341. doi: 10.1371/journal.pone.0242341 (PMC7660533; doi:10.1371/journal.pone.0242341)
Supplement: S1 Dataset — (XLS) [file pone.0242341.s001.xls]

## Sheet: dataset
Sample ID	Area	Season	FCM [ng/g]	FC [%]	FN [%]
B1	Bieszczady	hypo	554.92	37.619	2.0864
B2	Bieszczady	hypo	620.00	41.221	2.3764
B3	Bieszczady	hypo	688.30
B4	Bieszczady	hypo	1543.16	44.296	2.3396
B5	Bieszczady	hypo	264.10	43.121	1.7026
B6	Bieszczady	hypo	226.83	49.557	1.5578
B7	Bieszczady	hypo	431.52	43.526	1.9737
B8	Bieszczady	hypo	964.44	48.034	1.8079
B9	Bieszczady	hypo	775.00
B10	Bieszczady	hypo	283.24	46.050	1.6402
B11	Bieszczady	hypo	777.07	46.398	1.5530
B12	Bieszczady	hypo	533.91	47.122	2.2004
B13	Bieszczady	hypo	330.26
B14	Bieszczady	hypo	518.64	47.579	1.8836
B15	Bieszczady	hypo	727.74	46.380	1.5861
B17	Bieszczady	hypo	182.11	50.430	1.5865
B18	Bieszczady	hypo	267.45	41.256	1.5582
B19	Bieszczady	hypo	519.27	45.890	1.5348
B20	Bieszczady	hypo	285.24	44.944	1.8764
B21	Bieszczady	hypo	903.73	47.404	1.4673
B22	Bieszczady	hypo	855.09
B23	Bieszczady	hypo	257.05
B25	Bieszczady	hyper	1079.43	51.271	1.9757
B26	Bieszczady	hyper	328.25
B27	Bieszczady	hyper	667.47
B28	Bieszczady	hyper	1461.48	42.168	1.1688
B29	Bieszczady	hyper	980.47
B30	Bieszczady	hyper	347.14
B31	Bieszczady	hyper	376.41	47.488	1.7664
B32	Bieszczady	hyper	590.82
B33	Bieszczady	hyper	532.20
B34	Bieszczady	hyper	1120.51	47.240	1.4788
B35	Bieszczady	hypo	353.73	42.454	1.5873
B36	Bieszczady	hyper	478.60	47.607	1.9061
B37	Bieszczady	hyper	524.38	43.318	1.8253
B38	Bieszczady	hypo	368.28
B39	Bieszczady	hyper	373.52	48.561	1.9113
B40	Bieszczady	hyper	619.18	46.550	1.3051
B41	Bieszczady	hypo	1338.82	38.933	2.6657
B42	Bieszczady	hyper	847.80	49.045	1.1919
B43	Bieszczady	hyper	986.40	41.426	1.6264
B44	Bieszczady	hyper	1328.33	44.886	2.3639
B45	Bieszczady	hyper	435.26	47.740	2.2942
B46	Bieszczady	hyper	541.95	45.918	2.6835
B47	Bieszczady	hypo	1081.71	45.354	2.0683
B48	Bieszczady	hypo	530.17	46.402	1.5817
B49	Bieszczady	hypo	736.63	45.343	2.5505
B50	Bieszczady	hypo	438.86	49.178	1.7411
B51	Bieszczady	hypo	317.50	39.206	2.8088
B52	Bieszczady	hypo	1466.67
B53	Bieszczady	hypo	240.47	45.246	1.3441
B54	Bieszczady	hypo	251.27	43.087	1.4168
B55	Bieszczady	hypo	843.64	44.054	2.2204
B56	Bieszczady	hypo	618.46	44.591	2.0529
B57	Bieszczady	hypo	934.55	50.101	1.5101
B58	Bieszczady	hypo	527.84	44.977	3.2036
B59	Bieszczady	hypo	379.20	40.530	1.7839
B60	Bieszczady	hypo	567.78	45.224	1.3237
B61	Bieszczady	hypo	558.21	41.102	1.4539
B62	Bieszczady	hypo	507.78	41.615	1.6893
B63	Bieszczady	hypo	1064.00	47.327	1.7275
B64	Bieszczady	hypo	1091.72	46.320	2.0070
B65	Bieszczady	hypo	541.69	49.149	2.3312
B66	Bieszczady	hypo	987.61	46.382	1.7106
B67	Bieszczady	hypo	216.47	39.161	1.1804
B68	Bieszczady	hypo	272.88	23.695	1.8068
B69	Bieszczady	hypo	258.03	45.893	2.1233
B70	Bieszczady	hypo	491.83	39.872	1.2529
B71	Bieszczady	hypo	409.14	42.862	1.1262
B72	Bieszczady	hypo	665.75	52.209	1.0059
B73	Bieszczady	hyper	240.98	29.216	0.7778
B74	Bieszczady	hypo	429.73	54.064	4.2109
B75	Bieszczady	hypo	469.14	43.275	2.3182
B76	Bieszczady	hypo	343.33	41.616	1.3723
B77	Bieszczady	hypo	771.14	41.345	1.9448
B78	Bieszczady	hyper	920.00	40.578	2.8174
B79	Bieszczady	hyper	356.05	20.069	0.9472
B80	Bieszczady	hyper	962.86
B81	Bieszczady	hypo	1067.43
B82	Bieszczady	hypo	136.00	38.676	1.6083
B83	Bieszczady	hypo	649.87	42.959	1.5728
B84	Bieszczady	hyper	409.41	30.671	2.1162
B85	Bieszczady	hyper	589.09
B86	Bieszczady	hyper	407.18
B87	Bieszczady	hyper	426.21	47.503	1.0043
T1	Tatra	hypo	319.48	32.479	2.1762
T2	Tatra	hypo	326.77	32.607	2.2604
T3	Tatra	hypo	843.73	43.043	4.2405
T4	Tatra	hypo	6744.00	42.682	2.2676
T4a	Tatra	hypo	733.60	43.941	2.6380
T4b	Tatra	hypo	652.22
T4c	Tatra	hypo	1040.93	51.287	3.1186
T4d	Tatra	hypo	496.60	47.877	2.5976
T4e	Tatra	hyper	537.96	47.569	2.2947
T4f	Tatra	hyper	3046.81	50.864	2.3869
T5	Tatra	hyper	1737.14	49.546	2.7409
T6	Tatra	hyper	605.96	48.292	2.2129
T7	Tatra	hyper	3800.00	48.881	2.7425
T8	Tatra	hyper	756.36	48.801	2.6596
T9	Tatra	hyper	892.00	47.811	2.2251
T9a	Tatra	hyper	1006.51
T10	Tatra	hyper	873.23
T11	Tatra	hyper	1523.58
T12	Tatra	hyper	8933.33	51.087	2.9288
T13	Tatra	hyper	1071.48	52.788	2.3130
T14	Tatra	hyper	2460.00	53.387	2.1236
T15	Tatra	hyper	655.63
T16	Tatra	hyper	2900.80	51.459	2.2159
T17	Tatra	hyper	10433.80
T17a	Tatra	hyper	1526.40
T17b	Tatra	hyper	2599.00
T18b	Tatra	hyper	9220.34	51.302	2.0366
T18a	Tatra	hyper	10809.76	53.292	2.2083
T18a	Tatra	hyper	1497.65
T19	Tatra	hyper	1941.92	53.250	2.1411
T19a	Tatra	hyper	1756.92	51.603	2.2549
T22	Tatra	hyper	953.47	44.750	1.9262
T23	Tatra	hyper	1345.00	44.818	2.0810
T24	Tatra	hyper	995.56
T25	Tatra	hyper	515.00
T26	Tatra	hyper	735.09
T27	Tatra	hyper	793.71	49.513	4.0027
T28	Tatra	hyper	2857.02	52.007	2.7815
T29	Tatra	hyper	6983.05	52.440	2.0986
T30	Tatra	hyper	2042.67
T31	Tatra	hyper	2874.81	49.139	2.1494
T32	Tatra	hyper	1006.51
T33	Tatra	hyper	849.14
T34	Tatra	hyper	2165.71
T35	Tatra	hyper	10303.23
T36	Tatra	hyper	12411.27
T37	Tatra	hyper	8096.55	51.012	2.2084
T38	Tatra	hyper	613.79
T39	Tatra	hyper	529.29
T40	Tatra	hyper	1252.38
T41	Tatra	hyper	524.00
T42	Tatra	hyper	824.44
T43	Tatra	hyper	1254.12
T43a	Tatra	hyper	1160.00
T43b	Tatra	hyper	1619.56
T44	Tatra	hyper	926.00	50.113	2.2287
T45	Tatra	hyper	1020.43
